# Supplementary material for: NanoSIMS imaging of extracellular electron transport processes during microbial iron(III) reduction
Source: FEMS Microbiol Ecol. 2018 Jun 6;94(8):fiy104. doi: 10.1093/femsec/fiy104 (PMC6041951; doi:10.1093/femsec/fiy104)
Supplement: Supplementary Data [file fiy104_supplemental_files.zip]

Archive with 2 entries (2 files):
- Suppl Figs in tiff format.7z
- supporting information.docx
